# Supplementary material for: Single-cell analysis of peripheral blood and pleural effusion reveals functional diversity of γδ T cells in tuberculosis infection
Source: Front Immunol. 2025 Jun 18;16:1605827. doi: 10.3389/fimmu.2025.1605827 (PMC12213264; doi:10.3389/fimmu.2025.1605827)
Supplement: Supplementary file 3 [file SupplementaryFile3.xlsx]

## Sheet: F5A
Cluster	ID	Description	GeneRatio	BgRatio	RichFactor	FoldEnrichment	zScore	pvalue	p.adjust	qvalue	geneID	Count
Effect_VD2	GO:0001906	cell killing	15/94	226/18888	0.0663717	13.3365	13.1948	3.72956e-13	7.76122e-10	5.92019e-10	2214/1524/3002/5551/2999/10666/9437/3684/3821/10578/3001/3824/10859/4818/3458	15
Effect_VD2	GO:0002366	leukocyte activation involved in immune response	15/94	301/18888	0.0498339	10.0134	11.1482	2.29947e-11	1.4421e-08	1.10002e-08	2214/1524/3662/430/3956/3684/6693/10859/3689/6348/4818/5729/301/3458/2268	15
Effect_VD2	GO:0002263	cell activation involved in immune response	15/94	305/18888	0.0491803	9.88211	11.0597	2.77194e-11	1.4421e-08	1.10002e-08	2214/1524/3662/430/3956/3684/6693/10859/3689/6348/4818/5729/301/3458/2268	15
Effect_VD2	GO:0006887	exocytosis	13/94	348/18888	0.0373563	7.50624	8.66364	1.7728e-08	3.35382e-06	2.55827e-06	2214/5341/9145/3684/64005/3689/6348/4818/5908/5729/301/3458/2268	13
Effect_VD2	GO:0002768	immune response-regulating cell surface receptor signaling pathway	12/94	360/18888	0.0333333	6.69787	7.71943	2.24751e-07	2.46161e-05	1.8777e-05	2214/28526/10666/3684/3821/6966/64005/919/3824/10859/917/2268	12
Effect_VD2	GO:0141061	disruption of cell in another organism	7/94	90/18888	0.0777778	15.6284	9.83778	3.21827e-07	3.18915e-05	2.43266e-05	3002/5551/2999/10578/3001/4818/3458	7
Effect_VD2	GO:0141060	disruption of anatomical structure in another organism	7/94	93/18888	0.0752688	15.1242	9.65652	4.03165e-07	3.37705e-05	2.57599e-05	3002/5551/2999/10578/3001/4818/3458	7
Effect_VD2	GO:0032640	tumor necrosis factor production	8/94	189/18888	0.042328	8.50523	7.33368	4.62847e-06	0.000240796	0.000183677	2214/1524/10417/6693/10859/6348/3458/2950	8
Effect_VD2	GO:0032680	regulation of tumor necrosis factor production	8/94	189/18888	0.042328	8.50523	7.33368	4.62847e-06	0.000240796	0.000183677	2214/1524/10417/6693/10859/6348/3458/2950	8
Effect_VD2	GO:0007159	leukocyte cell-cell adhesion	11/94	419/18888	0.026253	5.27517	6.25857	7.42975e-06	0.000328964	0.000250931	3127/1524/3688/430/3956/3695/6693/10859/3689/301/3458	11
Effect_VD2	GO:0070269	pyroptosis	4/94	37/18888	0.108108	21.7228	8.92316	3.34988e-05	0.00101582	0.000774861	3002/9839/3001/834	4
Effect_VD2	GO:0098883	synapse pruning	3/94	14/18888	0.214286	43.0578	11.133	4.17573e-05	0.00112853	0.000860834	1524/3688/3684	3
Effect_VD2	GO:0009636	response to toxic substance	8/94	260/18888	0.0307692	6.18265	5.95102	4.64116e-05	0.00119238	0.000909534	1066/4493/4501/6351/4502/6348/241/2950	8
Effect_VD2	GO:1990169	stress response to copper ion	3/94	16/18888	0.1875	37.6755	10.3792	6.37796e-05	0.00150824	0.00115047	4493/4501/4502	3
Effect_VD2	GO:0032930	positive regulation of superoxide anion generation	3/94	18/18888	0.166667	33.4894	9.75275	9.22672e-05	0.00210998	0.00160947	3684/3689/2950	3
Effect_VD2	GO:0010959	regulation of metal ion transport	9/94	394/18888	0.0228426	4.58991	5.09275	0.000152127	0.00313442	0.00239091	3688/8787/6351/2316/79026/10859/6348/1729/3458	9
Effect_VD2	GO:2000179	positive regulation of neural precursor cell proliferation	4/94	64/18888	0.0625	12.5585	6.55046	0.000290852	0.00512935	0.00391262	9289/1524/3688/2316	4
Effect_VD2	GO:0031100	animal organ regeneration	4/94	66/18888	0.0606061	12.1779	6.43335	0.000327427	0.00567813	0.00433123	5727/1374/3482/7049	4
Effect_VD2	GO:0070723	response to cholesterol	3/94	30/18888	0.1	20.0936	7.40179	0.000439636	0.00693092	0.00528685	1066/5727/6348	3
Effect_VD2	GO:0008360	regulation of cell shape	5/94	140/18888	0.0357143	7.17629	5.18741	0.000673707	0.00966885	0.00737532	3689/6348/301/1729/2268	5
Effect_VD2	GO:0006882	intracellular zinc ion homeostasis	3/94	36/18888	0.0833333	16.7447	6.68717	0.000756637	0.0106389	0.00811528	4493/4501/4502	3
Effect_VD2	GO:0071404	cellular response to low-density lipoprotein particle stimulus	3/94	37/18888	0.0810811	16.2921	6.58472	0.000820443	0.0113069	0.00862481	1066/3688/3689	3
Effect_VD2	GO:0035633	maintenance of blood-brain barrier	3/94	38/18888	0.0789474	15.8634	6.48619	0.00088757	0.0119307	0.00910065	9839/7414/3688	3
Effect_VD2	GO:0051851	modulation by host of symbiont process	4/94	86/18888	0.0465116	9.34587	5.48598	0.000894374	0.0119307	0.00910065	1524/6351/6348/3482	4
Effect_VD2	GO:0097242	amyloid-beta clearance	3/94	39/18888	0.0769231	15.4566	6.39133	0.000958084	0.0123837	0.00944616	3684/3689/3458	3
Effect_VD2	GO:0033625	positive regulation of integrin activation	2/94	11/18888	0.181818	36.5338	8.33696	0.00130897	0.014885	0.0113542	5341/5908	2
Effect_VD2	GO:0051235	maintenance of location	7/94	337/18888	0.0207715	4.17375	4.15757	0.00146811	0.0159986	0.0122036	1066/2316/375387/1374/23345/6348/1729	7
Effect_VD2	GO:0045926	negative regulation of growth	6/94	247/18888	0.0242915	4.88104	4.34208	0.00146839	0.0159986	0.0122036	4493/4501/4502/29946/5727/51316	6
Effect_VD2	GO:0030656	regulation of vitamin metabolic process	2/94	12/18888	0.166667	33.4894	7.96182	0.00156568	0.0163727	0.012489	51293/3458	2
Effect_VD2	GO:1905477	positive regulation of protein localization to membrane	4/94	105/18888	0.0380952	7.65471	4.8359	0.00187386	0.0186579	0.0142321	3688/3684/3689/3458	4
Effect_VD2	GO:0043113	receptor clustering	3/94	60/18888	0.05	10.0468	4.96369	0.00332719	0.0297484	0.0226918	2316/3695/3689	3
Effect_VD2	GO:0042053	regulation of dopamine metabolic process	2/94	18/18888	0.111111	22.3262	6.40178	0.0035597	0.0309947	0.0236425	3684/3689	2
Effect_VD2	GO:0042069	regulation of catecholamine metabolic process	2/94	18/18888	0.111111	22.3262	6.40178	0.0035597	0.0309947	0.0236425	3684/3689	2
Effect_VD2	GO:0002011	morphogenesis of an epithelial sheet	3/94	65/18888	0.0461538	9.27398	4.72566	0.00417171	0.0348648	0.0265945	3688/2316/3214	3
Effect_VD2	GO:0051767	nitric-oxide synthase biosynthetic process	2/94	20/18888	0.1	20.0936	6.04194	0.00439205	0.0354437	0.0270361	3458/2950	2
Effect_VD2	GO:0051769	regulation of nitric-oxide synthase biosynthetic process	2/94	20/18888	0.1	20.0936	6.04194	0.00439205	0.0354437	0.0270361	3458/2950	2
Effect_VD2	GO:1902004	positive regulation of amyloid-beta formation	2/94	20/18888	0.1	20.0936	6.04194	0.00439205	0.0354437	0.0270361	3458/54103	2
Effect_VD2	GO:0030048	actin filament-based movement	4/94	138/18888	0.0289855	5.82424	4.02257	0.0050073	0.0387368	0.0295481	9839/2316/64005/440193	4
Effect_VD2	GO:0150105	protein localization to cell-cell junction	2/94	22/18888	0.0909091	18.2669	5.73089	0.00530542	0.0402847	0.0307288	7414/2316	2
Effect_VD2	GO:0060537	muscle tissue development	7/94	438/18888	0.0159817	3.21131	3.31149	0.0062339	0.0445797	0.034005	9172/3688/84525/5727/9242/23345/7049	7
Effect_VD2	GO:0051101	regulation of DNA binding	3/94	78/18888	0.0384615	7.72831	4.21109	0.00693629	0.0476383	0.0363381	3001/149628/3458	3
Effect_VD2	GO:1903036	positive regulation of response to wounding	3/94	80/18888	0.0375	7.53511	4.1425	0.00743781	0.0492932	0.0376004	3688/2316/301	3
INPP4B_VD2	GO:0045785	positive regulation of cell adhesion	14/89	485/18888	0.028866	6.12607	7.86902	5.89567e-08	5.80044e-05	5.01622e-05	11126/8744/3676/1021/1803/3127/399/6281/6693/2932/3689/3119/3123/6595	14
INPP4B_VD2	GO:1903039	positive regulation of leukocyte cell-cell adhesion	11/89	277/18888	0.0397112	8.4277	8.56877	7.34644e-08	5.80044e-05	5.01622e-05	11126/8744/3676/1803/3127/399/6693/3689/3119/3123/6595	11
INPP4B_VD2	GO:0007159	leukocyte cell-cell adhesion	13/89	419/18888	0.0310263	6.58454	7.95393	7.98226e-08	5.80044e-05	5.01622e-05	11126/8744/9750/3676/1803/3127/399/3683/6693/3689/3119/3123/6595	13
INPP4B_VD2	GO:0030098	lymphocyte differentiation	13/89	432/18888	0.0300926	6.38639	7.79256	1.13689e-07	6.19608e-05	5.35836e-05	8744/596/3676/1021/399/387357/6693/80758/56262/3123/6595/3726/3398	13
INPP4B_VD2	GO:0071280	cellular response to copper ion	4/89	26/18888	0.153846	32.65	11.1116	6.36059e-06	0.00106662	0.000922414	4502/4501/4493/4780	4
INPP4B_VD2	GO:0072678	T cell migration	5/89	74/18888	0.0675676	14.3395	7.91087	2.58594e-05	0.00331609	0.00286775	9750/3676/27347/3683/6693	5
INPP4B_VD2	GO:0002399	MHC class II protein complex assembly	3/89	16/18888	0.1875	39.7921	10.6808	5.41747e-05	0.00513482	0.00444059	3127/3119/3123	3
INPP4B_VD2	GO:0002503	peptide antigen assembly with MHC class II protein complex	3/89	16/18888	0.1875	39.7921	10.6808	5.41747e-05	0.00513482	0.00444059	3127/3119/3123	3
INPP4B_VD2	GO:0050851	antigen receptor-mediated signaling pathway	6/89	208/18888	0.0288462	6.12187	5.1107	0.000451183	0.0245895	0.021265	11126/596/387357/50852/3119/3123	6
INPP4B_VD2	GO:0006882	intracellular zinc ion homeostasis	3/89	36/18888	0.0833333	17.6854	6.89474	0.000645233	0.0305785	0.0264442	4502/4501/4493	3
INPP4B_VD2	GO:0071404	cellular response to low-density lipoprotein particle stimulus	3/89	37/18888	0.0810811	17.2074	6.78979	0.000699783	0.0311332	0.026924	10628/3689/3949	3
INPP4B_VD2	GO:0016032	viral process	8/89	428/18888	0.0186916	3.96682	4.27175	0.000926866	0.0355979	0.0307851	596/3838/1803/1105/2932/3949/3326/3123	8
INPP4B_VD2	GO:0044650	adhesion of symbiont to host cell	2/89	10/18888	0.2	42.4449	9.01992	0.000963968	0.0356178	0.0308023	1803/3326	2
INPP4B_VD2	GO:0002347	response to tumor cell	3/89	45/18888	0.0666667	14.1483	6.0759	0.00124372	0.0423642	0.0366366	11126/10628/3123	3
Tissue-Resident_VD2	GO:0002181	cytoplasmic translation	8/93	160/18888	0.05	10.1548	8.18025	1.23087e-06	0.00249374	0.00202381	200916/10399/6171/26986/23521/6235/6133/1983	8
Tissue-Resident_VD2	GO:0032496	response to lipopolysaccharide	10/93	348/18888	0.0287356	5.83611	6.40521	8.25191e-06	0.00721879	0.00585844	27250/8140/7128/5142/923/2353/4792/23521/10225/10865	10
Tissue-Resident_VD2	GO:0002237	response to molecule of bacterial origin	10/93	369/18888	0.0271003	5.50398	6.14614	1.37283e-05	0.00721879	0.00585844	27250/8140/7128/5142/923/2353/4792/23521/10225/10865	10
Tissue-Resident_VD2	GO:0032609	type II interferon production	6/93	119/18888	0.0504202	10.2402	7.11271	2.68675e-05	0.00721879	0.00585844	8140/5142/7805/10225/3105/10865	6
Tissue-Resident_VD2	GO:0032649	regulation of type II interferon production	6/93	119/18888	0.0504202	10.2402	7.11271	2.68675e-05	0.00721879	0.00585844	8140/5142/7805/10225/3105/10865	6
Tissue-Resident_VD2	GO:0002718	regulation of cytokine production involved in immune response	6/93	120/18888	0.05	10.1548	7.07675	2.81704e-05	0.00721879	0.00585844	8140/7805/10225/3105/10865/972	6
Tissue-Resident_VD2	GO:0048872	homeostasis of number of cells	9/93	322/18888	0.0279503	5.67662	5.95391	2.97978e-05	0.00721879	0.00585844	7128/3575/6498/5142/55646/677/132299/972/55904	9
Tissue-Resident_VD2	GO:0002367	cytokine production involved in immune response	6/93	122/18888	0.0491803	9.98837	7.0061	3.09287e-05	0.00721879	0.00585844	8140/7805/10225/3105/10865/972	6
Tissue-Resident_VD2	GO:0022407	regulation of cell-cell adhesion	11/93	496/18888	0.0221774	4.50416	5.56304	3.20677e-05	0.00721879	0.00585844	2534/960/3575/7805/80709/923/3902/3105/3716/972/6352	11
Tissue-Resident_VD2	GO:1900153	positive regulation of nuclear-transcribed mRNA catabolic process, deadenylation-dependent decay	3/93	15/18888	0.2	40.6194	10.7978	5.03726e-05	0.00927771	0.00752937	26986/677/678	3
Tissue-Resident_VD2	GO:1901136	carbohydrate derivative catabolic process	8/93	273/18888	0.029304	5.95155	5.79686	6.0579e-05	0.0102277	0.00830038	960/5142/3939/313/5230/3423/26137/2597	8
Tissue-Resident_VD2	GO:0050900	leukocyte migration	9/93	396/18888	0.0227273	4.61584	5.11524	0.000145525	0.018517	0.0150276	2534/1843/2833/5142/5295/23521/972/6352/4627	9
Tissue-Resident_VD2	GO:0071356	cellular response to tumor necrosis factor	7/93	241/18888	0.0290456	5.89908	5.38419	0.000188273	0.0194733	0.0158036	7128/7805/2353/4792/677/678/6352	7
Tissue-Resident_VD2	GO:0002429	immune response-activating cell surface receptor signaling pathway	8/93	332/18888	0.0240964	4.8939	5.03516	0.000233188	0.0200258	0.016252	2534/7128/5142/7805/5295/4792/84174/3105	8
Tissue-Resident_VD2	GO:0060396	growth hormone receptor signaling pathway	3/93	25/18888	0.12	24.3716	8.22536	0.000245703	0.0200258	0.016252	23484/5295/3716	3
Tissue-Resident_VD2	GO:0071378	cellular response to growth hormone stimulus	3/93	26/18888	0.115385	23.4342	8.05204	0.000276763	0.0200258	0.016252	23484/5295/3716	3
Tissue-Resident_VD2	GO:0070661	leukocyte proliferation	8/93	352/18888	0.0227273	4.61584	4.81697	0.000345416	0.0206321	0.0167441	2534/9047/7128/3575/923/3105/972/6352	8
Tissue-Resident_VD2	GO:0050864	regulation of B cell activation	5/93	130/18888	0.0384615	7.81141	5.48173	0.000457795	0.0231873	0.0188178	7128/7805/677/678/972	5
Tissue-Resident_VD2	GO:0009154	purine ribonucleotide catabolic process	5/93	135/18888	0.037037	7.5221	5.3496	0.000543899	0.0256265	0.0207973	5142/3939/5230/26137/2597	5
Tissue-Resident_VD2	GO:1903131	mononuclear cell differentiation	9/93	484/18888	0.018595	3.77659	4.35292	0.000632727	0.0260183	0.0211153	3575/5295/2353/677/3902/678/3716/972/4627	9
Tissue-Resident_VD2	GO:0071560	cellular response to transforming growth factor beta stimulus	7/93	302/18888	0.0231788	4.70754	4.56876	0.000730091	0.0262188	0.021278	3725/2534/6498/2353/677/678/27122	7
Tissue-Resident_VD2	GO:0046034	ATP metabolic process	6/93	220/18888	0.0272727	5.539	4.76348	0.000765373	0.0262188	0.021278	4725/3939/5230/26137/10632/2597	6
Tissue-Resident_VD2	GO:0070229	negative regulation of lymphocyte apoptotic process	3/93	37/18888	0.0810811	16.4673	6.62445	0.000795328	0.0262188	0.021278	3575/972/6352	3
Tissue-Resident_VD2	GO:0007492	endoderm development	4/93	85/18888	0.0470588	9.5575	5.56217	0.000822376	0.0262188	0.021278	1846/1843/677/4627	4
Tissue-Resident_VD2	GO:0071559	response to transforming growth factor beta	7/93	309/18888	0.0226537	4.6009	4.48932	0.000834995	0.0262188	0.021278	3725/2534/6498/2353/677/678/27122	7
Tissue-Resident_VD2	GO:0043516	regulation of DNA damage response, signal transduction by p53 class mediator	3/93	38/18888	0.0789474	16.034	6.52546	0.000860434	0.0262188	0.021278	960/972/1655	3
Tissue-Resident_VD2	GO:1902229	regulation of intrinsic apoptotic signaling pathway in response to DNA damage	3/93	38/18888	0.0789474	16.034	6.52546	0.000860434	0.0262188	0.021278	960/6498/972	3
Tissue-Resident_VD2	GO:0062197	cellular response to chemical stress	7/93	311/18888	0.022508	4.57131	4.46706	0.000867058	0.0262188	0.021278	3725/2534/7128/2353/135112/10399/677	7
Tissue-Resident_VD2	GO:2000271	positive regulation of fibroblast apoptotic process	2/93	10/18888	0.2	40.6194	8.81518	0.00105189	0.0280412	0.0227569	9263/694	2
Tissue-Resident_VD2	GO:0006305	DNA alkylation	3/93	48/18888	0.0625	12.6935	5.70595	0.00170255	0.0328511	0.0266605	2353/23347/55904	3
Tissue-Resident_VD2	GO:0006306	DNA methylation	3/93	48/18888	0.0625	12.6935	5.70595	0.00170255	0.0328511	0.0266605	2353/23347/55904	3
Tissue-Resident_VD2	GO:0043922	negative regulation by host of viral transcription	2/93	14/18888	0.142857	29.0138	7.37575	0.00210005	0.0386347	0.0313542	3725/6352	2
Tissue-Resident_VD2	GO:1902743	regulation of lamellipodium organization	3/93	53/18888	0.0566038	11.496	5.38248	0.00226543	0.0392355	0.0318418	26053/960/5295	3
Tissue-Resident_VD2	GO:0052548	regulation of endopeptidase activity	6/93	280/18888	0.0214286	4.35207	3.97507	0.00261083	0.0419806	0.0340695	2534/960/7805/9806/10399/2597	6
Tissue-Resident_VD2	GO:0017014	protein nitrosylation	2/93	16/18888	0.125	25.3871	6.86456	0.00275161	0.0424972	0.0344888	135112/2597	2
Tissue-Resident_VD2	GO:0018119	peptidyl-cysteine S-nitrosylation	2/93	16/18888	0.125	25.3871	6.86456	0.00275161	0.0424972	0.0344888	135112/2597	2
Tissue-Resident_VD2	GO:0006090	pyruvate metabolic process	4/93	118/18888	0.0338983	6.88464	4.51056	0.00275553	0.0424972	0.0344888	3939/5230/26137/2597	4
Tissue-Resident_VD2	GO:0002460	adaptive immune response based on somatic recombination of immune receptors built from immunoglobulin superfamily domains	7/93	385/18888	0.0181818	3.69267	3.75486	0.0029208	0.0430388	0.0349283	7128/3575/84174/3105/3716/10865/972	7
Tissue-Resident_VD2	GO:0048524	positive regulation of viral process	3/93	64/18888	0.046875	9.52016	4.80268	0.00387525	0.0497984	0.0404141	26986/972/6352	3
Tissue-Resident_VD2	GO:0002544	chronic inflammatory response	2/93	19/18888	0.105263	21.3786	6.25142	0.00388359	0.0497984	0.0404141	7128/6352	2
Tissue-Resident_VD2	GO:0070431	nucleotide-binding oligomerization domain containing 2 signaling pathway	2/93	19/18888	0.105263	21.3786	6.25142	0.00388359	0.0497984	0.0404141	7128/4792	2
Tissue-Resident_VD2	GO:1905288	vascular associated smooth muscle cell apoptotic process	2/93	19/18888	0.105263	21.3786	6.25142	0.00388359	0.0497984	0.0404141	27250/8140	2
Tissue-Resident_VD2	GO:1905459	regulation of vascular associated smooth muscle cell apoptotic process	2/93	19/18888	0.105263	21.3786	6.25142	0.00388359	0.0497984	0.0404141	27250/8140	2
MT_VD2	GO:0097501	stress response to metal ion	6/91	21/18888	0.285714	59.303	18.5997	5.41672e-10	7.31911e-07	6.39619e-07	4495/4494/4493/4501/4502/7779	6
MT_VD2	GO:0061687	detoxification of inorganic compound	6/91	22/18888	0.272727	56.6074	18.1577	7.41927e-10	7.31911e-07	6.39619e-07	4495/4494/4493/4501/4502/7779	6
MT_VD2	GO:0006882	intracellular zinc ion homeostasis	6/91	36/18888	0.166667	34.5934	14.0373	1.83486e-08	7.24034e-06	6.32736e-06	4495/4494/4493/4501/4502/7779	6
MT_VD2	GO:0042776	proton motive force-driven mitochondrial ATP synthesis	5/91	67/18888	0.0746269	15.4896	8.26666	1.77282e-05	0.00291481	0.00254726	539/521/514/4718/498	5
MT_VD2	GO:1902600	proton transmembrane transport	6/91	161/18888	0.0372671	7.73517	5.97153	0.000128121	0.014068	0.0122941	539/9550/521/514/9296/498	6
MT_VD2	GO:0007249	canonical NF-kappaB signal transduction	8/91	311/18888	0.0257235	5.33918	5.36856	0.000128345	0.014068	0.0122941	5336/9516/142678/602/6275/147699/10542/54469	8
MT_VD2	GO:2000117	negative regulation of cysteine-type endopeptidase activity	4/91	63/18888	0.0634921	13.1784	6.73678	0.000241685	0.0224178	0.019591	10049/10542/8530/6478	4
MT_VD2	GO:0048714	positive regulation of oligodendrocyte differentiation	3/91	28/18888	0.107143	22.2386	7.82514	0.000324792	0.0246468	0.0215389	7133/6009/7852	3
MT_VD2	GO:0090150	establishment of protein localization to membrane	7/91	277/18888	0.0252708	5.24521	4.95236	0.00038317	0.0257507	0.0225036	6386/55969/27065/6844/10952/51762/6730	7
MT_VD2	GO:0042113	B cell activation	7/91	278/18888	0.0251799	5.22634	4.93937	0.000391547	0.0257507	0.0225036	5336/7305/578/9473/602/11314/5771	7
MT_VD2	GO:0002443	leukocyte mediated immunity	9/91	469/18888	0.0191898	3.98304	4.55166	0.000429782	0.0264987	0.0231573	5336/3820/7305/259197/7133/4818/602/11314/6844	9
MT_VD2	GO:0051101	regulation of DNA binding	4/91	78/18888	0.0512821	10.6441	5.93846	0.000547804	0.0317888	0.0277803	602/3148/10542/2959	4
MT_VD2	GO:0150076	neuroinflammatory response	4/91	83/18888	0.0481928	10.0029	5.71931	0.000692923	0.0390611	0.0341356	5336/7305/7133/8530	4
MT_VD2	GO:0006119	oxidative phosphorylation	5/91	148/18888	0.0337838	7.01218	5.109	0.000747234	0.0409526	0.0357886	539/521/514/4718/498	5
MT_VD2	GO:1903531	negative regulation of secretion by cell	5/91	152/18888	0.0328947	6.82765	5.0192	0.00084259	0.0449306	0.039265	7779/8074/7133/415116/11314	5
NKlike_VD1	GO:0042113	B cell activation	10/91	278/18888	0.0359712	7.4662	7.55712	9.13651e-07	0.00173777	0.00144645	3956/4067/7305/9473/3688/51293/121260/64092/10451/51341	10
NKlike_VD1	GO:0001906	cell killing	8/91	226/18888	0.0353982	7.34727	6.67913	1.34414e-05	0.00852187	0.00709331	3811/3822/10859/10578/7305/2999/3002/4818	8
NKlike_VD1	GO:0002757	immune response-activating signaling pathway	11/91	500/18888	0.022	4.56633	5.62338	2.80865e-05	0.0103905	0.00864869	3822/6280/6279/4067/7305/926/925/9473/121260/10451/64005	11
NKlike_VD1	GO:0002544	chronic inflammatory response	3/91	19/18888	0.157895	32.7727	9.64083	9.91327e-05	0.0134679	0.0112102	6280/6279/6352	3
NKlike_VD1	GO:0051651	maintenance of location in cell	7/91	228/18888	0.0307018	6.37247	5.67863	0.000116662	0.0135932	0.0113145	6280/6279/4067/25777/9168/2149/801	7
NKlike_VD1	GO:1990840	response to lectin	3/91	23/18888	0.130435	27.0731	8.70535	0.000178669	0.0135932	0.0113145	3822/4067/7305	3
NKlike_VD1	GO:1990858	cellular response to lectin	3/91	23/18888	0.130435	27.0731	8.70535	0.000178669	0.0135932	0.0113145	3822/4067/7305	3
NKlike_VD1	GO:0007159	leukocyte cell-cell adhesion	9/91	419/18888	0.0214797	4.45834	4.98093	0.000187796	0.013738	0.011435	6280/6279/3956/4067/10859/10077/3688/29117/6352	9
NKlike_VD1	GO:0002761	regulation of myeloid leukocyte differentiation	5/91	128/18888	0.0390625	8.10783	5.61414	0.000385681	0.0217222	0.0180808	4067/10859/7305/7071/4831	5
NKlike_VD1	GO:1990266	neutrophil migration	5/91	129/18888	0.0387597	8.04498	5.58634	0.000399723	0.0217222	0.0180808	6280/6279/4267/10451/6352	5
NKlike_VD1	GO:0002833	positive regulation of response to biotic stimulus	8/91	390/18888	0.0205128	4.25765	4.52306	0.000587385	0.0281651	0.0234436	3822/6280/6279/4067/81030/7305/121260/6352	8
NKlike_VD1	GO:0002366	leukocyte activation involved in immune response	7/91	301/18888	0.0232558	4.82699	4.65686	0.000628456	0.0291542	0.024267	3822/3956/4067/10859/7305/4818/121260	7
NKlike_VD1	GO:0070269	pyroptosis	3/91	37/18888	0.0810811	16.8292	6.70581	0.00074658	0.0315555	0.0262657	81030/3002/9839	3
NKlike_VD1	GO:0141061	disruption of cell in another organism	4/91	90/18888	0.0444444	9.22491	5.44195	0.000939149	0.033703	0.0280532	10578/2999/3002/4818	4
NKlike_VD1	GO:0141060	disruption of anatomical structure in another organism	4/91	93/18888	0.0430108	8.92733	5.33218	0.00106143	0.0342177	0.0284816	10578/2999/3002/4818	4
NKlike_VD1	GO:0010976	positive regulation of neuron projection development	5/91	161/18888	0.0310559	6.44598	4.8285	0.00109007	0.0345422	0.0287517	6280/4067/382/9760/4831	5
NKlike_VD1	GO:0071635	negative regulation of transforming growth factor beta production	2/91	11/18888	0.181818	37.7383	8.48021	0.00122748	0.0345422	0.0287517	10859/7305	2
NKlike_VD1	GO:0051924	regulation of calcium ion transport	6/91	247/18888	0.0242915	5.04195	4.44901	0.00124171	0.0345422	0.0287517	4067/10859/5533/2149/6352/801	6
NKlike_VD1	GO:0014002	astrocyte development	3/91	44/18888	0.0681818	14.1518	6.07693	0.00124196	0.0345422	0.0287517	6280/6279/9839	3
NKlike_VD1	GO:0034331	cell junction maintenance	3/91	45/18888	0.0666667	13.8374	5.99881	0.00132606	0.0350301	0.0291578	9788/382/2149	3
NKlike_VD1	GO:0097048	dendritic cell apoptotic process	2/91	12/18888	0.166667	34.5934	8.0993	0.00146837	0.0377411	0.0314143	4067/10859	2
NKlike_VD1	GO:2000668	regulation of dendritic cell apoptotic process	2/91	12/18888	0.166667	34.5934	8.0993	0.00146837	0.0377411	0.0314143	4067/10859	2
NKlike_VD1	GO:0007015	actin filament organization	8/91	467/18888	0.0171306	3.55564	3.89098	0.00186125	0.0431719	0.0359348	9788/9839/382/81873/9168/5216/64005/6281	8
NKlike_VD1	GO:0051345	positive regulation of hydrolase activity	8/91	482/18888	0.0165975	3.44499	3.78336	0.00226517	0.04784	0.0398203	6280/6279/4067/3688/2149/6281/6352/801	8
NKlike_VD1	GO:0007008	outer mitochondrial membrane organization	2/91	15/18888	0.133333	27.6747	7.1909	0.00231418	0.04784	0.0398203	401505/54543	2
NKlike_VD1	GO:0045040	protein insertion into mitochondrial outer membrane	2/91	15/18888	0.133333	27.6747	7.1909	0.00231418	0.04784	0.0398203	401505/54543	2
NKlike_VD1	GO:0052548	regulation of endopeptidase activity	6/91	280/18888	0.0214286	4.44772	4.04408	0.00233974	0.04784	0.0398203	6280/6279/4067/5269/1032/2149	6
Naive_VD1	GO:0030217	T cell differentiation	11/91	310/18888	0.0354839	7.36505	7.86214	2.87354e-07	0.000260422	0.00023961	51176/6659/6932/1236/7048/944/51561/55636/6935/9840/3707	11
Naive_VD1	GO:0050863	regulation of T cell activation	12/91	382/18888	0.0314136	6.52022	7.58385	2.95431e-07	0.000260422	0.00023961	51176/6659/6932/1236/126259/7048/944/51561/6935/55423/9840/3707	12
Naive_VD1	GO:0062009	secondary palate development	3/91	26/18888	0.115385	23.9493	8.14741	0.000259575	0.0179846	0.0165473	51176/7048/55636	3
Naive_VD1	GO:0071353	cellular response to interleukin-4	3/91	34/18888	0.0882353	18.3142	7.03067	0.000581005	0.0341437	0.031415	51176/6932/2194	3
Naive_VD1	GO:0051607	defense response to virus	7/91	307/18888	0.0228013	4.73265	4.58785	0.000705971	0.0401492	0.0369406	10964/51561/256987/10410/4599/3665/51191	7
Naive_VD1	GO:0035909	aorta morphogenesis	3/91	38/18888	0.0789474	16.3864	6.60586	0.000807759	0.0416643	0.0383346	6659/7048/55636	3
Naive_VD1	GO:2000756	regulation of peptidyl-lysine acetylation	2/91	10/18888	0.2	41.5121	8.91589	0.00100746	0.0480042	0.0441678	6659/57609	2
CM_VD2	GO:2000625	regulation of miRNA catabolic process	2/6	10/18888	0.2	629.6	35.4429	3.78002e-06	0.000162541	7.56004e-05	378938/283131	2
CM_VD2	GO:0071166	ribonucleoprotein complex localization	1/6	10/18888	0.1	314.8	17.6933	0.00317284	0.0194903	0.00906525	283131	1
CM_VD2	GO:2000288	positive regulation of myoblast proliferation	1/6	14/18888	0.0714286	224.857	14.9361	0.00443962	0.0218118	0.010145	378938	1
CM_VD2	GO:0046831	regulation of RNA export from nucleus	1/6	15/18888	0.0666667	209.867	14.4254	0.00475611	0.0218118	0.010145	283131	1
CM_VD2	GO:0030575	nuclear body organization	1/6	16/18888	0.0625	196.75	13.9632	0.00507251	0.0218118	0.010145	283131	1
CM_VD2	GO:0031331	positive regulation of cellular catabolic process	2/6	432/18888	0.00462963	14.5741	5.08764	0.00736561	0.0243145	0.0113091	378938/283131	2

## Sheet: F5B
Cluster	ID	Description	GeneRatio	BgRatio	pvalue	p.adjust	qvalue	geneID	Count
Effect_VD2	R-HSA-198933	Immunoregulatory interactions between a Lymphoid and a non-Lymphoid cell	14/69	133/11091	5.60286e-14	1.65845e-11	1.34469e-11	2214/3904/3688/10666/9437/3821/3903/919/3695/3824/10859/917/3689/51348	14
Effect_VD2	R-HSA-2029481	FCGR activation	4/69	12/11091	6.54045e-07	9.67986e-05	7.84854e-05	2214/919/917/2268	4
Effect_VD2	R-HSA-5661231	Metallothioneins bind metals	3/69	11/11091	3.66935e-05	0.00362043	0.00293548	4493/4501/4502	3
Effect_VD2	R-HSA-5660526	Response to metal ions	3/69	14/11091	7.9871e-05	0.00591046	0.00479226	4493/4501/4502	3
Effect_VD2	R-HSA-9664323	FCGR3A-mediated IL10 synthesis	4/69	40/11091	0.000105898	0.00626914	0.00508309	2214/919/917/2268	4
Effect_VD2	R-HSA-6798695	Neutrophil degranulation	11/69	480/11091	0.000166675	0.00822264	0.006667	7414/9145/3684/3903/51316/3689/5908/3482/1729/2268/2950	11
Effect_VD2	R-HSA-202430	Translocation of ZAP-70 to Immunological synapse	3/69	19/11091	0.000207934	0.00879263	0.00712916	3127/919/917	3
Effect_VD2	R-HSA-202427	Phosphorylation of CD3 and TCR zeta chains	3/69	22/11091	0.000326073	0.0109875	0.00890876	3127/919/917	3
Effect_VD2	R-HSA-389948	PD-1 signaling	3/69	23/11091	0.000373318	0.0109875	0.00890876	3127/919/917	3
Effect_VD2	R-HSA-2029485	Role of phospholipids in phagocytosis	3/69	25/11091	0.000480529	0.0109875	0.00890876	2214/919/917	3
Effect_VD2	R-HSA-9664407	Parasite infection	4/69	59/11091	0.000482558	0.0109875	0.00890876	2214/919/917/2268	4
Effect_VD2	R-HSA-9664417	Leishmania phagocytosis	4/69	59/11091	0.000482558	0.0109875	0.00890876	2214/919/917/2268	4
Effect_VD2	R-HSA-9664422	FCGR3A-mediated phagocytosis	4/69	59/11091	0.000482558	0.0109875	0.00890876	2214/919/917/2268	4
Effect_VD2	R-HSA-6785807	Interleukin-4 and Interleukin-13 signaling	5/69	108/11091	0.000546514	0.0115549	0.00936881	3662/3688/3684/3689/301	5
Effect_VD2	R-HSA-449147	Signaling by Interleukins	10/69	473/11091	0.000640837	0.0126458	0.0102534	3662/3688/6351/3684/3689/6348/5908/301/834/3458	10
Effect_VD2	R-HSA-9725371	Nuclear events stimulated by ALK signaling in cancer	3/69	33/11091	0.00110005	0.020351	0.0165008	3662/3002/5551	3
Effect_VD2	R-HSA-202433	Generation of second messenger molecules	3/69	34/11091	0.00120116	0.0209143	0.0169576	3127/919/917	3
Effect_VD2	R-HSA-9662851	Anti-inflammatory response favouring Leishmania parasite infection	4/69	79/11091	0.00145125	0.0226089	0.0183315	2214/919/917/2268	4
Effect_VD2	R-HSA-9664433	Leishmania parasite growth and survival	4/69	79/11091	0.00145125	0.0226089	0.0183315	2214/919/917/2268	4
Effect_VD2	R-HSA-216083	Integrin cell surface interactions	4/69	85/11091	0.00190187	0.0279845	0.0226901	3688/3684/3695/3689	4
Effect_VD2	R-HSA-2029480	Fcgamma receptor (FCGR) dependent phagocytosis	4/69	86/11091	0.00198539	0.0279845	0.0226901	2214/919/917/2268	4
Effect_VD2	R-HSA-9700206	Signaling by ALK in cancer	4/69	91/11091	0.00244136	0.0314193	0.0254751	3662/3002/5551/7414	4
Effect_VD2	R-HSA-9725370	Signaling by ALK fusions and activated point mutants	4/69	91/11091	0.00244136	0.0314193	0.0254751	3662/3002/5551/7414	4
Effect_VD2	R-HSA-9830369	Kidney development	3/69	46/11091	0.0028891	0.0351031	0.028462	3688/51316/3214	3
Effect_VD2	R-HSA-877300	Interferon gamma signaling	4/69	96/11091	0.00296479	0.0351031	0.028462	3127/3662/4502/3458	4
Effect_VD2	R-HSA-9658195	Leishmania infection	5/69	164/11091	0.00348815	0.0382405	0.0310058	2214/919/917/834/2268	5
Effect_VD2	R-HSA-9824443	Parasitic Infection Pathways	5/69	164/11091	0.00348815	0.0382405	0.0310058	2214/919/917/834/2268	5
Effect_VD2	R-HSA-392517	Rap1 signalling	2/69	16/11091	0.0043268	0.0457405	0.0370869	23108/5908	2
Effect_VD2	R-HSA-2022377	Metabolism of Angiotensinogen to Angiotensins	2/69	17/11091	0.00488408	0.0498513	0.04042	1066/2999	2
INPP4B_VD2	R-HSA-5661231	Metallothioneins bind metals	3/70	11/11091	3.83157e-05	0.0148282	0.0139147	4502/4501/4493	3
INPP4B_VD2	R-HSA-5660526	Response to metal ions	3/70	14/11091	8.33852e-05	0.016135	0.015141	4502/4501/4493	3
INPP4B_VD2	R-HSA-202430	Translocation of ZAP-70 to Immunological synapse	3/70	19/11091	0.000217009	0.0251232	0.0235754	3127/3119/3123	3
INPP4B_VD2	R-HSA-622312	Inflammasomes	3/70	21/11091	0.000295172	0.0251232	0.0235754	596/10628/3326	3
INPP4B_VD2	R-HSA-202427	Phosphorylation of CD3 and TCR zeta chains	3/70	22/11091	0.000340236	0.0251232	0.0235754	3127/3119/3123	3
INPP4B_VD2	R-HSA-389948	PD-1 signaling	3/70	23/11091	0.000389506	0.0251232	0.0235754	3127/3119/3123	3
Tissue-Resident_VD2	R-HSA-72613	Eukaryotic Translation Initiation	10/61	120/11091	8.52735e-10	2.83961e-07	2.23057e-07	200916/6192/1978/6171/26986/23521/6235/6166/6133/1983	10
Tissue-Resident_VD2	R-HSA-72737	Cap-dependent Translation Initiation	10/61	120/11091	8.52735e-10	2.83961e-07	2.23057e-07	200916/6192/1978/6171/26986/23521/6235/6166/6133/1983	10
Tissue-Resident_VD2	R-HSA-975956	Nonsense Mediated Decay (NMD) independent of the Exon Junction Complex (EJC)	8/61	96/11091	4.73663e-08	1.05153e-05	8.26002e-06	200916/6192/6171/26986/23521/6235/6166/6133	8
Tissue-Resident_VD2	R-HSA-156827	L13a-mediated translational silencing of Ceruloplasmin expression	8/61	112/11091	1.58633e-07	1.98237e-05	1.5572e-05	200916/6192/6171/26986/23521/6235/6166/6133	8
Tissue-Resident_VD2	R-HSA-72706	GTP hydrolysis and joining of the 60S ribosomal subunit	8/61	113/11091	1.69991e-07	1.98237e-05	1.5572e-05	200916/6192/6171/23521/6235/6166/6133/1983	8
Tissue-Resident_VD2	R-HSA-927802	Nonsense-Mediated Decay (NMD)	8/61	116/11091	2.08357e-07	1.98237e-05	1.5572e-05	200916/6192/6171/26986/23521/6235/6166/6133	8
Tissue-Resident_VD2	R-HSA-975957	Nonsense Mediated Decay (NMD) enhanced by the Exon Junction Complex (EJC)	8/61	116/11091	2.08357e-07	1.98237e-05	1.5572e-05	200916/6192/6171/26986/23521/6235/6166/6133	8
Tissue-Resident_VD2	R-HSA-9010553	Regulation of expression of SLITs and ROBOs	9/61	172/11091	3.65256e-07	3.04076e-05	2.38858e-05	200916/6192/7316/6171/26986/23521/6235/6166/6133	9
Tissue-Resident_VD2	R-HSA-156902	Peptide chain elongation	7/61	90/11091	5.59189e-07	3.7242e-05	2.92544e-05	200916/6192/6171/23521/6235/6166/6133	7
Tissue-Resident_VD2	R-HSA-192823	Viral mRNA Translation	7/61	90/11091	5.59189e-07	3.7242e-05	2.92544e-05	200916/6192/6171/23521/6235/6166/6133	7
Tissue-Resident_VD2	R-HSA-156842	Eukaryotic Translation Elongation	7/61	94/11091	7.53105e-07	3.85821e-05	3.03071e-05	200916/6192/6171/23521/6235/6166/6133	7
Tissue-Resident_VD2	R-HSA-2408557	Selenocysteine synthesis	7/61	94/11091	7.53105e-07	3.85821e-05	3.03071e-05	200916/6192/6171/23521/6235/6166/6133	7
Tissue-Resident_VD2	R-HSA-72764	Eukaryotic Translation Termination	7/61	94/11091	7.53105e-07	3.85821e-05	3.03071e-05	200916/6192/6171/23521/6235/6166/6133	7
Tissue-Resident_VD2	R-HSA-72689	Formation of a pool of free 40S subunits	7/61	102/11091	1.31302e-06	5.82981e-05	4.57944e-05	200916/6192/6171/23521/6235/6166/6133	7
Tissue-Resident_VD2	R-HSA-9633012	Response of EIF2AK4 (GCN2) to amino acid deficiency	7/61	102/11091	1.31302e-06	5.82981e-05	4.57944e-05	200916/6192/6171/23521/6235/6166/6133	7
Tissue-Resident_VD2	R-HSA-1799339	SRP-dependent cotranslational protein targeting to membrane	7/61	113/11091	2.61978e-06	0.000107896	8.47548e-05	200916/6192/6171/23521/6235/6166/6133	7
Tissue-Resident_VD2	R-HSA-376176	Signaling by ROBO receptors	9/61	219/11091	2.7541e-06	0.000107896	8.47548e-05	200916/6192/7316/6171/26986/23521/6235/6166/6133	9
Tissue-Resident_VD2	R-HSA-2408522	Selenoamino acid metabolism	7/61	119/11091	3.70366e-06	0.000132207	0.000103852	200916/6192/6171/23521/6235/6166/6133	7
Tissue-Resident_VD2	R-HSA-72766	Translation	10/61	292/11091	3.77168e-06	0.000132207	0.000103852	200916/6192/1978/6171/26986/23521/6235/6166/6133/1983	10
Tissue-Resident_VD2	R-HSA-449147	Signaling by Interleukins	12/61	473/11091	8.15333e-06	0.000271506	0.000213274	3725/2534/1846/27250/3575/1052/5295/2353/7316/4792/3716/6352	12
Tissue-Resident_VD2	R-HSA-168273	Influenza Viral RNA Transcription and Replication	7/61	136/11091	8.97271e-06	0.000284563	0.000223531	200916/6192/6171/23521/6235/6166/6133	7
Tissue-Resident_VD2	R-HSA-168255	Influenza Infection	7/61	157/11091	2.28925e-05	0.000662887	0.000520713	200916/6192/6171/23521/6235/6166/6133	7
Tissue-Resident_VD2	R-HSA-9711097	Cellular response to starvation	7/61	157/11091	2.28925e-05	0.000662887	0.000520713	200916/6192/6171/23521/6235/6166/6133	7
Tissue-Resident_VD2	R-HSA-9607240	FLT3 Signaling	4/61	38/11091	5.31497e-05	0.0014749	0.00115857	2534/5295/7316/84174	4
Tissue-Resident_VD2	R-HSA-6791226	Major pathway of rRNA processing in the nucleolus and cytosol	7/61	185/11091	6.5406e-05	0.00174242	0.00136871	200916/6192/6171/23521/6235/6166/6133	7
Tissue-Resident_VD2	R-HSA-2454202	Fc epsilon receptor (FCERI) signaling	6/61	134/11091	8.95129e-05	0.00224793	0.0017658	3725/2534/5295/2353/7316/4792	6
Tissue-Resident_VD2	R-HSA-8868773	rRNA processing in the nucleus and cytosol	7/61	195/11091	9.11324e-05	0.00224793	0.0017658	200916/6192/6171/23521/6235/6166/6133	7
Tissue-Resident_VD2	R-HSA-9678108	SARS-CoV-1 Infection	6/61	142/11091	0.000123318	0.00286117	0.00224751	6192/7316/4792/6235/79668/1655	6
Tissue-Resident_VD2	R-HSA-72312	rRNA processing	7/61	205/11091	0.000124586	0.00286117	0.00224751	200916/6192/6171/23521/6235/6166/6133	7
Tissue-Resident_VD2	R-HSA-512988	Interleukin-3, Interleukin-5 and GM-CSF signaling	4/61	48/11091	0.00013447	0.00286918	0.0022538	2534/5295/7316/3716	4
Tissue-Resident_VD2	R-HSA-9700206	Signaling by ALK in cancer	5/61	91/11091	0.000137858	0.00286918	0.0022538	3725/27436/5295/7316/4627	5
Tissue-Resident_VD2	R-HSA-9725370	Signaling by ALK fusions and activated point mutants	5/61	91/11091	0.000137858	0.00286918	0.0022538	3725/27436/5295/7316/4627	5
Tissue-Resident_VD2	R-HSA-168142	Toll Like Receptor 10 (TLR10) Cascade	5/61	97/11091	0.000186291	0.00354484	0.00278455	3725/1846/2353/7316/4792	5
Tissue-Resident_VD2	R-HSA-168176	Toll Like Receptor 5 (TLR5) Cascade	5/61	97/11091	0.000186291	0.00354484	0.00278455	3725/1846/2353/7316/4792	5
Tissue-Resident_VD2	R-HSA-975871	MyD88 cascade initiated on plasma membrane	5/61	97/11091	0.000186291	0.00354484	0.00278455	3725/1846/2353/7316/4792	5
Tissue-Resident_VD2	R-HSA-912631	Regulation of signaling by CBL	3/61	22/11091	0.000226297	0.0041865	0.00328859	2534/5295/7316	3
Tissue-Resident_VD2	R-HSA-975138	TRAF6 mediated induction of NFkB and MAP kinases upon TLR7/8 or 9 activation	5/61	103/11091	0.000246756	0.00442676	0.00347732	3725/1846/2353/7316/4792	5
Tissue-Resident_VD2	R-HSA-975155	MyD88 dependent cascade initiated on endosome	5/61	104/11091	0.000258133	0.00442676	0.00347732	3725/1846/2353/7316/4792	5
Tissue-Resident_VD2	R-HSA-112409	RAF-independent MAPK1/3 activation	3/61	23/11091	0.000259225	0.00442676	0.00347732	1846/1843/3716	3
Tissue-Resident_VD2	R-HSA-168181	Toll Like Receptor 7/8 (TLR7/8) Cascade	5/61	105/11091	0.000269904	0.0044939	0.00353006	3725/1846/2353/7316/4792	5
Tissue-Resident_VD2	R-HSA-168164	Toll Like Receptor 3 (TLR3) Cascade	5/61	106/11091	0.000282079	0.00458207	0.00359932	3725/1846/2353/7316/4792	5
Tissue-Resident_VD2	R-HSA-168138	Toll Like Receptor 9 (TLR9) Cascade	5/61	108/11091	0.000307678	0.00487889	0.00383248	3725/1846/2353/7316/4792	5
Tissue-Resident_VD2	R-HSA-72662	Activation of the mRNA upon binding of the cap-binding complex and eIFs, and subsequent binding to 43S	4/61	60/11091	0.000320813	0.00496887	0.00390316	6192/1978/26986/6235	4
Tissue-Resident_VD2	R-HSA-166166	MyD88-independent TLR4 cascade	5/61	111/11091	0.000349336	0.00517017	0.00406128	3725/1846/2353/7316/4792	5
Tissue-Resident_VD2	R-HSA-937061	TRIF (TICAM1)-mediated TLR4 signaling	5/61	111/11091	0.000349336	0.00517017	0.00406128	3725/1846/2353/7316/4792	5
Tissue-Resident_VD2	R-HSA-166058	MyD88:MAL(TIRAP) cascade initiated on plasma membrane	5/61	113/11091	0.000379392	0.00537606	0.00422302	3725/1846/2353/7316/4792	5
Tissue-Resident_VD2	R-HSA-168188	Toll Like Receptor TLR6:TLR2 Cascade	5/61	113/11091	0.000379392	0.00537606	0.00422302	3725/1846/2353/7316/4792	5
Tissue-Resident_VD2	R-HSA-450294	MAP kinase activation	4/61	64/11091	0.000411217	0.00570224	0.00447924	3725/1846/2353/7316	4
Tissue-Resident_VD2	R-HSA-168179	Toll Like Receptor TLR1:TLR2 Cascade	5/61	116/11091	0.000428096	0.00570224	0.00447924	3725/1846/2353/7316/4792	5
Tissue-Resident_VD2	R-HSA-181438	Toll Like Receptor 2 (TLR2) Cascade	5/61	116/11091	0.000428096	0.00570224	0.00447924	3725/1846/2353/7316/4792	5
Tissue-Resident_VD2	R-HSA-450282	MAPK targets/ Nuclear events mediated by MAP kinases	3/61	31/11091	0.000637665	0.0080973	0.00636061	3725/1846/2353	3
Tissue-Resident_VD2	R-HSA-9680350	Signaling by CSF1 (M-CSF) in myeloid cells	3/61	31/11091	0.000637665	0.0080973	0.00636061	2534/5295/7316	3
Tissue-Resident_VD2	R-HSA-448424	Interleukin-17 signaling	4/61	72/11091	0.000644379	0.0080973	0.00636061	3725/1846/2353/7316	4
Tissue-Resident_VD2	R-HSA-5357956	TNFR1-induced NF-kappa-B signaling pathway	3/61	33/11091	0.000767966	0.00947158	0.00744014	7128/7316/10399	3
Tissue-Resident_VD2	R-HSA-71291	Metabolism of amino acids and derivatives	8/61	367/11091	0.000846521	0.0102506	0.00805207	8140/200916/6192/6171/23521/6235/6166/6133	8
Tissue-Resident_VD2	R-HSA-202733	Cell surface interactions at the vascular wall	5/61	137/11091	0.000913072	0.010859	0.00853001	2534/8140/960/5295/972	5
Tissue-Resident_VD2	R-HSA-1266695	Interleukin-7 signaling	3/61	36/11091	0.000993289	0.0116058	0.00911661	3575/5295/3716	3
Tissue-Resident_VD2	R-HSA-9694516	SARS-CoV-2 Infection	7/61	299/11091	0.00120948	0.0138882	0.0109095	6192/7316/3105/3716/6235/79668/1655	7
Tissue-Resident_VD2	R-HSA-166016	Toll Like Receptor 4 (TLR4) Cascade	5/61	147/11091	0.00125172	0.0141295	0.0110991	3725/1846/2353/7316/4792	5
Tissue-Resident_VD2	R-HSA-450341	Activation of the AP-1 family of transcription factors	2/61	10/11091	0.00130155	0.0144472	0.0113486	3725/2353	2
Tissue-Resident_VD2	R-HSA-5675221	Negative regulation of MAPK pathway	3/61	43/11091	0.00167056	0.0182392	0.0143273	1846/1843/7316	3
Tissue-Resident_VD2	R-HSA-9679506	SARS-CoV Infections	8/61	414/11091	0.00183063	0.0196645	0.0154469	6192/7316/4792/3105/3716/6235/79668/1655	8
Tissue-Resident_VD2	R-HSA-9692914	SARS-CoV-1-host interactions	4/61	96/11091	0.00188631	0.019941	0.0156641	6192/7316/4792/6235	4
Tissue-Resident_VD2	R-HSA-5683057	MAPK family signaling cascades	7/61	325/11091	0.00195124	0.0203051	0.0159501	3725/2534/1846/1843/5295/7316/3716	7
Tissue-Resident_VD2	R-HSA-209560	NF-kB is activated and signals survival	2/61	13/11091	0.00223219	0.0228713	0.0179659	7316/4792	2
Tissue-Resident_VD2	R-HSA-5357905	Regulation of TNFR1 signaling	3/61	48/11091	0.00229611	0.0229988	0.0180661	7128/7316/10399	3
Tissue-Resident_VD2	R-HSA-168898	Toll-like Receptor Cascades	5/61	169/11091	0.00231369	0.0229988	0.0180661	3725/1846/2353/7316/4792	5
Tissue-Resident_VD2	R-HSA-1227986	Signaling by ERBB2	3/61	50/11091	0.00258178	0.0252863	0.0198629	2534/5295/7316	3
Tissue-Resident_VD2	R-HSA-6785807	Interleukin-4 and Interleukin-13 signaling	4/61	108/11091	0.00289772	0.0279693	0.0219705	1052/5295/2353/3716	4
Tissue-Resident_VD2	R-HSA-9706369	Negative regulation of FLT3	2/61	15/11091	0.00298368	0.0283876	0.0222991	7316/84174	2
Tissue-Resident_VD2	R-HSA-983705	Signaling by the B Cell Receptor (BCR)	4/61	112/11091	0.00330397	0.0309921	0.024345	2534/5295/7316/4792	4
Tissue-Resident_VD2	R-HSA-193639	p75NTR signals via NF-kB	2/61	16/11091	0.00339788	0.0309999	0.0243511	7316/4792	2
Tissue-Resident_VD2	R-HSA-2730905	Role of LAT2/NTAL/LAB on calcium mobilization	2/61	16/11091	0.00339788	0.0309999	0.0243511	2534/5295	2
Tissue-Resident_VD2	R-HSA-75893	TNF signaling	3/61	57/11091	0.00375065	0.0337558	0.0265159	7128/7316/10399	3
Tissue-Resident_VD2	R-HSA-72649	Translation initiation complex formation	3/61	59/11091	0.00413483	0.0362342	0.0284628	6192/26986/6235	3
Tissue-Resident_VD2	R-HSA-72702	Ribosomal scanning and start codon recognition	3/61	59/11091	0.00413483	0.0362342	0.0284628	6192/6235/1983	3
Tissue-Resident_VD2	R-HSA-5673001	RAF/MAP kinase cascade	6/61	280/11091	0.0042558	0.0368099	0.028915	2534/1846/1843/5295/7316/3716	6
Tissue-Resident_VD2	R-HSA-5684996	MAPK1/MAPK3 signaling	6/61	286/11091	0.00471731	0.0398845	0.0313302	2534/1846/1843/5295/7316/3716	6
Tissue-Resident_VD2	R-HSA-1236382	Constitutive Signaling by Ligand-Responsive EGFR Cancer Variants	2/61	19/11091	0.00479093	0.0398845	0.0313302	5295/7316	2
Tissue-Resident_VD2	R-HSA-5637815	Signaling by Ligand-Responsive EGFR Variants in Cancer	2/61	19/11091	0.00479093	0.0398845	0.0313302	5295/7316	2
Tissue-Resident_VD2	R-HSA-9705683	SARS-CoV-2-host interactions	5/61	203/11091	0.00507084	0.0416936	0.0327513	6192/7316/3105/3716/6235	5
Tissue-Resident_VD2	R-HSA-9669938	Signaling by KIT in disease	2/61	20/11091	0.0053045	0.0425638	0.0334348	2534/5295	2
Tissue-Resident_VD2	R-HSA-9670439	Signaling by phosphorylated juxtamembrane, extracellular and kinase domain KIT mutants	2/61	20/11091	0.0053045	0.0425638	0.0334348	2534/5295	2
Tissue-Resident_VD2	R-HSA-166520	Signaling by NTRKs	4/61	134/11091	0.00624614	0.049523	0.0389014	2534/1846/5295/2353	4
MT_VD2	R-HSA-5661231	Metallothioneins bind metals	5/70	11/11091	3.88592e-09	1.44556e-06	1.30894e-06	4495/4494/4493/4501/4502	5
MT_VD2	R-HSA-5660526	Response to metal ions	5/70	14/11091	1.65935e-08	3.08639e-06	2.79469e-06	4495/4494/4493/4501/4502	5
MT_VD2	R-HSA-163210	Formation of ATP by chemiosmotic coupling	4/70	18/11091	4.16489e-06	0.000516446	0.000467637	539/521/514/498	4
MT_VD2	R-HSA-9711097	Cellular response to starvation	8/70	157/11091	6.05136e-06	0.000562777	0.000509588	6173/9550/1051/6009/9296/6235/6146/10542	8
MT_VD2	R-HSA-8949613	Cristae formation	4/70	31/11091	4.02556e-05	0.00299502	0.00271196	539/521/514/498	4
MT_VD2	R-HSA-9639288	Amino acids regulate mTORC1	4/70	55/11091	0.000389328	0.0241383	0.021857	9550/6009/9296/10542	4
MT_VD2	R-HSA-1799339	SRP-dependent cotranslational protein targeting to membrane	5/70	113/11091	0.000717783	0.0381451	0.03454	6173/6235/6146/10952/6730	5
NKlike_VD1	R-HSA-198933	Immunoregulatory interactions between a Lymphoid and a non-Lymphoid cell	8/59	133/11091	4.59102e-07	0.000217155	0.000185574	3811/51348/10859/7305/926/925/3688/4267	8
CM_VD2	R-HSA-156842	Eukaryotic Translation Elongation	2/2	94/11091	7.10736e-05	0.00284295	0.000299257	6204/1937	2
CM_VD2	R-HSA-72766	Translation	2/2	292/11091	0.000690834	0.0138167	0.00145439	6204/1937	2
CM_VD2	R-HSA-9735869	SARS-CoV-1 modulates host translation machinery	1/2	37/11091	0.00666125	0.0331124	0.00348552	6204	1
CM_VD2	R-HSA-9754678	SARS-CoV-2 modulates host translation machinery	1/2	51/11091	0.00917591	0.0331124	0.00348552	6204	1
CM_VD2	R-HSA-72695	Formation of the ternary complex, and subsequently, the 43S complex	1/2	52/11091	0.00935541	0.0331124	0.00348552	6204	1
CM_VD2	R-HSA-72649	Translation initiation complex formation	1/2	59/11091	0.0106114	0.0331124	0.00348552	6204	1
CM_VD2	R-HSA-72702	Ribosomal scanning and start codon recognition	1/2	59/11091	0.0106114	0.0331124	0.00348552	6204	1
CM_VD2	R-HSA-72662	Activation of the mRNA upon binding of the cap-binding complex and eIFs, and subsequent binding to 43S	1/2	60/11091	0.0107908	0.0331124	0.00348552	6204	1
CM_VD2	R-HSA-156902	Peptide chain elongation	1/2	90/11091	0.0161643	0.0331124	0.00348552	6204	1
CM_VD2	R-HSA-192823	Viral mRNA Translation	1/2	90/11091	0.0161643	0.0331124	0.00348552	6204	1
CM_VD2	R-HSA-9700206	Signaling by ALK in cancer	1/2	91/11091	0.0163431	0.0331124	0.00348552	1937	1
CM_VD2	R-HSA-9725370	Signaling by ALK fusions and activated point mutants	1/2	91/11091	0.0163431	0.0331124	0.00348552	1937	1
CM_VD2	R-HSA-2408557	Selenocysteine synthesis	1/2	94/11091	0.0168796	0.0331124	0.00348552	6204	1
CM_VD2	R-HSA-72764	Eukaryotic Translation Termination	1/2	94/11091	0.0168796	0.0331124	0.00348552	6204	1
CM_VD2	R-HSA-9692914	SARS-CoV-1-host interactions	1/2	96/11091	0.0172372	0.0331124	0.00348552	6204	1
CM_VD2	R-HSA-975956	Nonsense Mediated Decay (NMD) independent of the Exon Junction Complex (EJC)	1/2	96/11091	0.0172372	0.0331124	0.00348552	6204	1
CM_VD2	R-HSA-72689	Formation of a pool of free 40S subunits	1/2	102/11091	0.0183095	0.0331124	0.00348552	6204	1
CM_VD2	R-HSA-9633012	Response of EIF2AK4 (GCN2) to amino acid deficiency	1/2	102/11091	0.0183095	0.0331124	0.00348552	6204	1
CM_VD2	R-HSA-156827	L13a-mediated translational silencing of Ceruloplasmin expression	1/2	112/11091	0.0200955	0.0331124	0.00348552	6204	1
CM_VD2	R-HSA-1799339	SRP-dependent cotranslational protein targeting to membrane	1/2	113/11091	0.020274	0.0331124	0.00348552	6204	1
CM_VD2	R-HSA-72706	GTP hydrolysis and joining of the 60S ribosomal subunit	1/2	113/11091	0.020274	0.0331124	0.00348552	6204	1
CM_VD2	R-HSA-927802	Nonsense-Mediated Decay (NMD)	1/2	116/11091	0.0208094	0.0331124	0.00348552	6204	1
CM_VD2	R-HSA-975957	Nonsense Mediated Decay (NMD) enhanced by the Exon Junction Complex (EJC)	1/2	116/11091	0.0208094	0.0331124	0.00348552	6204	1
CM_VD2	R-HSA-2408522	Selenoamino acid metabolism	1/2	119/11091	0.0213447	0.0331124	0.00348552	6204	1
CM_VD2	R-HSA-72613	Eukaryotic Translation Initiation	1/2	120/11091	0.0215231	0.0331124	0.00348552	6204	1
CM_VD2	R-HSA-72737	Cap-dependent Translation Initiation	1/2	120/11091	0.0215231	0.0331124	0.00348552	6204	1
CM_VD2	R-HSA-168273	Influenza Viral RNA Transcription and Replication	1/2	136/11091	0.0243751	0.0361113	0.00380119	6204	1
CM_VD2	R-HSA-9678108	SARS-CoV-1 Infection	1/2	142/11091	0.0254436	0.036348	0.0038261	6204	1
CM_VD2	R-HSA-168255	Influenza Infection	1/2	157/11091	0.0281121	0.0374828	0.00394556	6204	1
CM_VD2	R-HSA-9711097	Cellular response to starvation	1/2	157/11091	0.0281121	0.0374828	0.00394556	6204	1
CM_VD2	R-HSA-9010553	Regulation of expression of SLITs and ROBOs	1/2	172/11091	0.030777	0.0397123	0.00418024	6204	1
CM_VD2	R-HSA-6791226	Major pathway of rRNA processing in the nucleolus and cytosol	1/2	185/11091	0.0330836	0.0413545	0.00435311	6204	1
CM_VD2	R-HSA-8868773	rRNA processing in the nucleus and cytosol	1/2	195/11091	0.0348561	0.0418593	0.00440624	6204	1
CM_VD2	R-HSA-9705683	SARS-CoV-2-host interactions	1/2	203/11091	0.0362729	0.0418593	0.00440624	6204	1
CM_VD2	R-HSA-72312	rRNA processing	1/2	205/11091	0.0366269	0.0418593	0.00440624	6204	1
CM_VD2	R-HSA-376176	Signaling by ROBO receptors	1/2	219/11091	0.0391033	0.0434481	0.00457349	6204	1
